# Supplementary material for: Cutoff CT value can identify upper gastrointestinal bleeding on postmortem CT: Development and validation study
Source: PLoS One. 2024 Jun 7;19(6):e0304993. doi: 10.1371/journal.pone.0304993 (PMC11161085; doi:10.1371/journal.pone.0304993)
Supplement: S1 File — (XLSX) [file pone.0304993.s001.xlsx]

## Sheet: D set
	Liquid+1,-0	liquid HU MEAN	age	SEX	Path neg0 pos1
D1	1	33.188	65	M	1
D2	1	64.804	64	M	1
D3	0		50	M	1
D4	1	43.802	37	F	1
D5	1	24.737	50	M	1
D6	1	54.396	79	M	1
D7	1	68.439	72	F	1
D8	1	54.092	83	F	1
D9	1	40.293	29	F	1
D10	1	29.362	63	M	1
D11	1	27.725	75	M	1
D12	1	89.47	45	F	1
D13	1	48.216	58	M	1
D14	1	57.173	75	M	0
D15	1	24.575	80	F	0
D16	1	6.187	82	M	0
D17	1	14.075	69	M	0
D18	1	19.008	81	M	0
D19	1	18.815	75	M	0
D20	1	7.863	26	F	0
D21	1	13.981	60	F	0
D22	1	18.568	79	F	0
D23	1	15.072	73	M	0
D24	1	37.34	78	M	0
D25	1	26.299	64	M	0
D26	1	20.381	67	M	0
D27	1	24.007	74	M	0
D28	1	20.331	75	F	0
D29	0		69	F	0
D30	0		73	M	0
D31	1	6.728	73	M	0
D32	1	23.187	73	M	0
D33	1	45.625	24	M	0
D34	1	111.036	53	F	0
D35	1	8.469	73	M	0
D36	1	6.582	77	M	0
D37	0		77	F	0
D38	1	21.414	65	M	0
D39	1	33.564	76	F	0
D40	0		73	M	0
D41	1	11.788	71	F	0
D42	1	8.211	77	M	0
D43	1	27.384	60	M	0
D44	1	27.228	57	M	0
D45	1	15.931	56	M	0
D46	1	18.257	80	F	0
D47	1	33.266	60	M	0
D48	1	16.056	39	M	0
D49	1	15.877	64	F	0
D50	1	23.99	62	F	0
D51	1	17.497	41	F	0
D52	1	19.319	50	M	0
D53	1	25.095	88	F	0
D54	1	29.183	74	F	0
D55	1	8.663	73	F	0
D56	0		73	M	0
D57	1	14.099	68	F	0
D58	0		71	F	0
D59	1	22.536	64	F	0
D60	1	11.373	78	F	0
D61	1	26.696	56	F	0
D62	1	12.505	61	M	0
D63	1	20.581	55	F	0
D64	1	21.211	59	M	0
D65	1	15.078	59	M	0
D66	1	23.097	83	M	0
D67	1	10.008	61	F	0
D68	0		53	M	0
D69	1	14.872	54	M	0
D70	1	17.89	36	M	0
D71	0		78	F	0
D72	1	25.746	82	F	0
D73	1	4.064	64	M	0
D74	1	10.021	66	M	0
D75	1	15.107	81	M	0
D76	1	32.213	69	F	0
D77	1	12.995	80	M	0
D78	1	12.163	55	M	0
D79	1	21.356	49	F	0
D80	1	22.844	83	M	0
D81	0		56	F	0
D82	0		87	F	0
D83	1	25.627	76	M	0
D84	1	23.078	80	M	0
D85	1	25.107	85	M	0
D86	1	13.927	77	M	0
D87	1	15.988	78	M	0
D88	1	21.631	76	M	0
D89	1	31.988	83	M	0
D90	1	12.17	72	M	0
D91	0		81	F	0
D92	1	15.926	68	M	0
D93	1	8.598	67	M	0
D94	1	42.265	70	M	0
D95	1	38.454	52	M	0
D96	1	-5.854	67	M	0
D97	1	76.935	73	M	0
D98	1	0.89	67	M	0
D99	1	25.067	80	F	0
D100	1	4.793	46	F	0
D101	1	20.588	36	F	0
D102	1	34.519	47	M	0
D103	1	30.125	63	F	0
D104	0		60	M	0
D105	0		58	F	0
D106	1	19.986	69	M	0
D107	0		78	M	0
D108	1	5.323	69	M	0
D109	1	63.212	74	M	0
D110	0		78	F	0
D111	1	115.237	59	M	0
D112	1	7.16	62	F	0
D113	1	21.261	74	F	0

## Sheet: D set liquid+
	Liquid+1,-0	liquid HU MEAN	age	SEX	Path neg0 pos1	deth~PMCT(d)	lastmeal,within 1day1, over0,unknown2	Anticoagulation/antiplatelet therapy+1-0unknown2	1resp,2sepsis,3multiorgan,4hemo(outGI)5hemo(inGI),6heart,7tumor,8intracranial,9peritoneal,10liver,11renal,12other
D1	1	33.188	65	M	1	0.51875	0	0	1
D2	1	64.804	64	M	1	0.122917	0	0	5
D4	1	43.802	37	F	1	0.375	0	0	2
D5	1	24.737	50	M	1	0.123611	1	1	5
D6	1	54.396	79	M	1	0.0736111	0	0	5
D7	1	68.439	72	F	1	0.309028	1	0	5
D8	1	54.092	83	F	1	0.102083	0	0	5
D9	1	40.293	29	F	1	0.223611	0	1	6
D10	1	29.362	63	M	1	0.764583	0	1	4
D11	1	27.725	75	M	1	0.25625	0	0	6
D12	1	89.47	45	F	1	0.360417	0	0	8
D13	1	48.216	58	M	1	0.780556	1	0	7
D14	1	57.173	75	M	0	0.0923611	0	0	3
D15	1	24.575	80	F	0	0.435417	1	0	1
D16	1	6.187	82	M	0	0.126389	0	0	1
D17	1	14.075	69	M	0	0.122917	0	0	1
D18	1	19.008	81	M	0	0.202778	0	0	1
D19	1	18.815	75	M	0	0.630556	0	0	1
D20	1	7.863	26	F	0	0.116667	0	0	1
D21	1	13.981	60	F	0	0.0944444	0	0	1
D22	1	18.568	79	F	0	0.529167	0	0	7
D23	1	15.072	73	M	0	0.598611	0	0	4
D24	1	37.34	78	M	0	0.966667	1	0	1
D25	1	26.299	64	M	0	0.158333	0	0	9
D26	1	20.381	67	M	0	0.652778	1	0	6
D27	1	24.007	74	M	0	0.130556	0	0	10
D28	1	20.331	75	F	0	0.83125	0	0	1
D31	1	6.728	73	M	0	0.120139	0	0	1
D32	1	23.187	73	M	0	0.654167	0	0	10
D33	1	45.625	24	M	0	0.149306	0	1	11
D34	1	111.036	53	F	0	0.0826389	0	1	6
D35	1	8.469	73	M	0	0.652083	0	0	3
D36	1	6.582	77	M	0	0.103472	0	0	1
D38	1	21.414	65	M	0	0.622917	0	1	8
D39	1	33.564	76	F	0	0.620139	0	0	6
D41	1	11.788	71	F	0	0.565278	0	0	1
D42	1	8.211	77	M	0	0.529167	0	0	1
D43	1	27.384	60	M	0	0.2625	0	0	6
D44	1	27.228	57	M	0	0.690278	2	2	1
D45	1	15.931	56	M	0	0.220139	0	0	10
D46	1	18.257	80	F	0	0.321528	0	0	7
D47	1	33.266	60	M	0	0.0854167	2	2	6
D48	1	16.056	39	M	0	0.244444	0	1	6
D49	1	15.877	64	F	0	0.124306	0	0	6
D50	1	23.99	62	F	0	0.504861	0	0	2
D51	1	17.497	41	F	0	0.297917	0	0	1
D52	1	19.319	50	M	0	0.597917	0	0	6
D53	1	25.095	88	F	0	0.272917	1	0	6
D54	1	29.183	74	F	0	0.236111	2	2	6
D55	1	8.663	73	F	0	0.200694	0	0	7
D57	1	14.099	68	F	0	0.275694	1	0	7
D59	1	22.536	64	F	0	0.55625	0	0	1
D60	1	11.373	78	F	0	0.0763889	0	0	7
D61	1	26.696	56	F	0	0.727778	0	0	2
D62	1	12.505	61	M	0	0.721528	2	0	12
D63	1	20.581	55	F	0	0.729861	0	0	1
D64	1	21.211	59	M	0	0.482639	0	0	2
D65	1	15.078	59	M	0	0.594444	0	0	7
D66	1	23.097	83	M	0	0.400694	0	1	6
D67	1	10.008	61	F	0	0.295833	0	0	9
D69	1	14.872	54	M	0	0.144444	0	1	2
D70	1	17.89	36	M	0	0.125	0	0	1
D72	1	25.746	82	F	0	0.577083	2	2	2
D73	1	4.064	64	M	0	0.155556	0	1	1
D74	1	10.021	66	M	0	0.370139	2	0	1
D75	1	15.107	81	M	0	0.0951389	0	0	1
D76	1	32.213	69	F	0	0.485417	0	0	7
D77	1	12.995	80	M	0	0.219444	0	1	7
D78	1	12.163	55	M	0	0.29375	0	0	8
D79	1	21.356	49	F	0	0.604167	0	0	1
D80	1	22.844	83	M	0	0.684028	0	1	8
D83	1	25.627	76	M	0	0.352778	0	0	12
D84	1	23.078	80	M	0	0.253472	0	0	4
D85	1	25.107	85	M	0	0.430556	0	1	1
D86	1	13.927	77	M	0	0.0729167	0	1	8
D87	1	15.988	78	M	0	0.246528	0	0	1
D88	1	21.631	76	M	0	0.622222	0	0	7
D89	1	31.988	83	M	0	0.434722	0	0	8
D90	1	12.17	72	M	0	0.0826389	0	0	1
D92	1	15.926	68	M	0	0.174306	1	1	10
D93	1	8.598	67	M	0	0.122222	0	0	7
D94	1	42.265	70	M	0	0.136806	0	1	10
D95	1	38.454	52	M	0	0.745833	2	1	12
D96	1	-5.854	67	M	0	0.0826389	0	0	7
D97	1	76.935	73	M	0	0.438194	2	0	2
D98	1	0.89	67	M	0	0.110417	0	0	1
D99	1	25.067	80	F	0	0.813889	1	0	1
D100	1	4.793	46	F	0	0.00902778	2	2	8
D101	1	20.588	36	F	0	0.733333	0	0	8
D102	1	34.519	47	M	0	0.236111	0	0	10
D103	1	30.125	63	F	0	0.585417	0	1	6
D106	1	19.986	69	M	0	3.44792	0	0	8
D108	1	5.323	69	M	0	0.260417	0	0	1
D109	1	63.212	74	M	0	0.591667	1	0	1
D111	1	115.237	59	M	0	0.465278	0	0	1
D112	1	7.16	62	F	0	0.463889	0	0	1
D113	1	21.261	74	F	0	0.776389	2	0	1

## Sheet: D set 27.7
	Liquid+1,-0	liquid HU MEAN	location:ventral4, dorsal1, homogeneous2, heterogeneous3	property liquid1, solid2	Fluid-f 1, -air2, -0	bubble(present1,ab0)	bubble location(inside1,out2)	bubble size	bubblesize (4> 2, <4 1)	Path neg0 pos1
D1	1	33.188	1	1	0	0	0	0	0	1
D2	1	64.804	1	2	0	0	0	0	0	1
D4	1	43.802	3	2	0	1	2	4.6	2	1
D6	1	54.396	1	2	0	1	2	7.1	2	1
D7	1	68.439	1	2	0	1	1	5	2	1
D8	1	54.092	1	2	0	1	1	11.6	2	1
D9	1	40.293	1	2	0	1	1	9.5	2	1
D10	1	29.362	2	1	0	0	0	0	0	1
D11	1	27.725	2	1	0	0	0	0	0	1
D12	1	89.47	1	2	1	0	0	0	0	1
D13	1	48.216	1	1	0	0	0	0	0	1
D14	1	57.173	1	1	0	1	1	2.3	1	0
D24	1	37.34	2	1	0	0	0	0	0	0
D33	1	45.625	1	1	0	0	0	0	0	0
D34	1	111.036	1	1	0	0	0	0	0	0
D39	1	33.564	2	1	0	0	0	0	0	0
D47	1	33.266	2	1	0	0	0	0	0	0
D54	1	29.183	2	1	0	0	0	0	0	0
D76	1	32.213	2	1	0	0	0	0	0	0
D89	1	31.988	2	1	0	0	0	0	0	0
D94	1	42.265	1	2	0	1	1	3.7	1	0
D95	1	38.454	2	1	0	0	0	0	0	0
D97	1	76.935	1	2	0	1	1	1.9	1	0
D102	1	34.519	1	1	0	1	1	2.6	1	0
D103	1	30.125	2	1	0	0	0	0	0	0
D109	1	63.212	2	1	0	1	1	3.9	1	0
D111	1	115.237	1	1	1	0	0	0	0	0

## Sheet: V set
	Liquid+1,-0	liquid HU MEAN	age	SEX	Path neg0 pos1
V1	1	60.396	73	M	1
V2	1	15.715	84	F	1
V3	1	20.604	78	F	1
V4	0		78	M	1
V5	1	53.407	65	F	1
V6	1	79.556	79	M	1
V7	1	49.13	86	M	1
V8	1	34.086	26	M	1
V9	1	56.817	67	M	1
V10	1	59.577	73	M	1
V11	1	42.228	82	F	1
V12	1	60.673	59	F	1
V13	1	47.181	39	F	1
V14	1	93.755	48	M	1
V15	1	15.028	53	M	0
V16	1	29.975	35	F	0
V17	1	17.654	38	M	0
V18	1	26.293	74	M	0
V19	1	15.228	65	M	0
V20	1	9.395	79	M	0
V21	1	11.637	80	M	0
V22	1	24.052	64	F	0
V23	1	214.046	35	M	0
V24	1	9.709	64	M	0
V25	1	22.587	67	M	0
V26	1	26.708	65	M	0
V27	1	19.965	77	M	0
V28	1	18.195	63	M	0
V29	1	12.536	45	M	0
V30	1	105.47	52	M	0
V31	0		86	F	0
V32	1	16.257	79	F	0
V33	1	22.895	48	M	0
V34	1	9.599	58	F	0
V35	1	22.223	82	M	0
V36	1	11.829	87	M	0
V37	1	21.844	75	M	0
V38	1	19.906	61	M	0
V39	1	20.806	63	M	0
V40	1	17.808	72	M	0
V41	1	11.574	78	M	0
V42	1	7.403	49	F	0
V43	1	24.511	60	M	0
V44	1	9.877	78	M	0
V45	1	14.595	75	M	0
V46	1	18.217	65	M	0
V47	1	130.018	48	M	0
V48	1	23.562	69	M	0
V49	1	14.804	74	M	0
V50	1	8.85	81	F	0
V51	0		86	M	0
V52	1	36.362	81	M	0
V53	1	16.472	90	M	0
V54	1	16.277	54	M	0
V55	1	26.957	50	M	0
V56	1	22.242	79	F	0
V57	1	17.178	71	F	0
V58	1	109.028	54	F	0
V59	1	29.846	47	M	0
V60	1	29.659	70	M	0
V61	0		67	M	0
V62	1	11.806	88	M	0
V63	1	31.337	88	M	0
V64	1	16.25	67	M	0
V65	0		62	M	0
V66	1	21.725	66	M	0
V67	1	156.668	69	F	0
V68	1	13.806	85	M	0
V69	1	54.64	73	F	0
V70	0		82	F	0
V71	1	12.403	79	M	0
V72	0		55	M	0
V73	1	126.143	77	M	0
V74	0		48	M	0
V75	1	21.163	73	M	0
V76	0		78	M	0
V77	1	17.553	75	M	0
V78	1	15.103	70	F	0
V79	1	31.858	79	M	0
V80	1	21.407	77	M	0
V81	1	22.717	84	F	0
V82	1	18.284	65	F	0
V83	1	12.738	83	M	0
V84	1	26.331	50	M	0
V85	1	15.362	79	M	0
V86	1	6.113	44	F	0
V87	1	22.828	78	M	0
V88	1	177.487	80	M	0
V89	1	27.184	57	F	0
V90	1	12.637	54	M	0
V91	0		75	M	0
V92	1	29.535	71	M	0
V93	1	7.922	42	M	0
V94	0		75	M	0
V95	1	928.613	79	M	0
V96	1	109.484	68	M	0
V97	1	10.874	61	F	0
V98	0		84	M	0
V99	1	7.722	67	F	0
V100	1	14.94	45	F	0
V101	1	7.372	40	F	0
V102	1	11.589	67	M	0
V103	0		70	M	0
V104	1	8.538	55	F	0
V105	1	11.392	82	M	0
V106	1	28.869	92	F	0
V107	1	33.769	32	M	0
V108	1	13.805	57	F	0
V109	1	15.806	69	M	0
V110	1	24.885	75	M	0
V111	0		81	M	0
V112	1	10.666	58	F	0
V113	0		77	M	0
V114	0		85	F	0

## Sheet: V set liquid+
	Liquid+1,-0	liquid HU MEAN	age	SEX	Path neg0 pos1	deth~PMCT(d)	lastmeal,within 1day1, over0,unknown2	Anticoagulation/antiplatelet therapy+1-0unknown2	cause of death 1resp,2sepsis,3multiorgan,4hemo(outGI)5hemo(inGI),6heart,7tumor,8intracranial,9peritoneal,10liver,11renal,12other
V1	1	60.396	73	M	1	0.647222	0	0	5
V2	1	15.715	84	F	1	0.279167	0	1	6
V3	1	20.604	78	F	1	0.513194	0	0	9
V5	1	53.407	65	F	1	0.578472	2	0	5
V6	1	79.556	79	M	1	0.716667	0	0	1
V7	1	49.13	86	M	1	0.127083	0	1	1
V8	1	34.086	26	M	1	0.159028	0	1	1
V9	1	56.817	67	M	1	0.08125	0	0	5
V10	1	59.577	73	M	1	0.5125	0	0	5
V11	1	42.228	82	F	1	0.127083	0	0	1
V12	1	60.673	59	F	1	0.0972222	0	1	5
V13	1	47.181	39	F	1	0.655556	0	0	1
V14	1	93.755	48	M	1	0.939583	0	0	10
V15	1	15.028	53	M	0	0.416667	0	0	1
V16	1	29.975	35	F	0	0.366667	0	1	2
V17	1	17.654	38	M	0	0.558333	0	0	7
V18	1	26.293	74	M	0	0.461806	0	0	1
V19	1	15.228	65	M	0	0.0631944	0	1	1
V20	1	9.395	79	M	0	0.192361	0	0	1
V21	1	11.637	80	M	0	0.234722	0	0	1
V22	1	24.052	64	F	0	0.464583	0	0	8
V23	1	214.046	35	M	0	0.124306	0	0	1
V24	1	9.709	64	M	0	0.142361	0	0	1
V25	1	22.587	67	M	0	1.31806	1	2	4
V26	1	26.708	65	M	0	0.179167	1	0	1
V27	1	19.965	77	M	0	0.492361	0	0	1
V28	1	18.195	63	M	0	0.13125	0	1	1
V29	1	12.536	45	M	0	0.106944	0	0	7
V30	1	105.47	52	M	0	0.314583	0	1	8
V32	1	16.257	79	F	0	0.171528	0	1	1
V33	1	22.895	48	M	0	0.255556	0	0	1
V34	1	9.599	58	F	0	0.140278	0	1	9
V35	1	22.223	82	M	0	0.6375	1	1	6
V36	1	11.829	87	M	0	0.454167	0	0	1
V37	1	21.844	75	M	0	0.202083	0	0	8
V38	1	19.906	61	M	0	0.730556	1	0	1
V39	1	20.806	63	M	0	0.576389	0	0	1
V40	1	17.808	72	M	0	0.538194	0	0	1
V41	1	11.574	78	M	0	0.629167	1	2	1
V42	1	7.403	49	F	0	0.330556	1	0	10
V43	1	24.511	60	M	0	0.127778	0	0	1
V44	1	9.877	78	M	0	0.372222	1	0	1
V45	1	14.595	75	M	0	0.655556	1	1	12
V46	1	18.217	65	M	0	0.365972	0	0	7
V47	1	130.018	48	M	0	0.0888889	2	1	1
V48	1	23.562	69	M	0	0.604167	0	0	4
V49	1	14.804	74	M	0	0.130556	0	0	2
V50	1	8.85	81	F	0	0.122222	0	0	7
V52	1	36.362	81	M	0	0.165972	0	1	1
V53	1	16.472	90	M	0	0.08125	0	0	2
V54	1	16.277	54	M	0	0.709028	0	0	7
V55	1	26.957	50	M	0	0.449306	0	0	4
V56	1	22.242	79	F	0	0.304861	0	0	7
V57	1	17.178	71	F	0	0.913889	2	0	1
V58	1	109.028	54	F	0	0.181944	0	0	1
V59	1	29.846	47	M	0	0.14375	0	0	7
V60	1	29.659	70	M	0	0.374306	0	0	7
V62	1	11.806	88	M	0	0.192361	0	0	1
V63	1	31.337	88	M	0	0.122222	1	0	6
V64	1	16.25	67	M	0	0.123611	0	0	1
V66	1	21.725	66	M	0	0.471528	0	0	1
V67	1	156.668	69	F	0	0.115972	0	0	7
V68	1	13.806	85	M	0	0.183333	0	0	2
V69	1	54.64	73	F	0	1.04514	0	0	2
V71	1	12.403	79	M	0	0.111111	0	0	1
V73	1	126.143	77	M	0	0.152778	0	1	1
V75	1	21.163	73	M	0	0.104167	2	1	8
V77	1	17.553	75	M	0	0.1	0	1	7
V78	1	15.103	70	F	0	0.207639	0	0	1
V79	1	31.858	79	M	0	0.985417	1	0	1
V80	1	21.407	77	M	0	0.227083	0	0	1
V81	1	22.717	84	F	0	0.329167	0	0	10
V82	1	18.284	65	F	0	0.158333	0	0	11
V83	1	12.738	83	M	0	0.636806	0	1	8
V84	1	26.331	50	M	0	1.23264	2	0	7
V85	1	15.362	79	M	0	0.390278	0	0	7
V86	1	6.113	44	F	0	0.654861	2	2	3
V87	1	22.828	78	M	0	0.484028	1	1	6
V88	1	177.487	80	M	0	0.613889	1	0	1
V89	1	27.184	57	F	0	0.755556	2	2	8
V90	1	12.637	54	M	0	0.751389	0	0	1
V92	1	29.535	71	M	0	0.424306	2	2	1
V93	1	7.922	42	M	0	0.3125	1	0	7
V95	1	928.613	79	M	0	2.73264	2	2	7
V96	1	109.484	68	M	0	0.488194	1	0	4
V97	1	10.874	61	F	0	0.438194	2	0	1
V99	1	7.722	67	F	0	0.135417	0	0	1
V100	1	14.94	45	F	0	0.118056	0	0	7
V101	1	7.372	40	F	0	0.2875	1	0	7
V102	1	11.589	67	M	0	0.431944	0	0	1
V104	1	8.538	55	F	0	0.111111	1	0	1
V105	1	11.392	82	M	0	0.133333	0	2	8
V106	1	28.869	92	F	0	0.0659722	0	1	1
V107	1	33.769	32	M	0	0.125694	1	0	7
V108	1	13.805	57	F	0	0.20625	1	0	8
V109	1	15.806	69	M	0	0.608333	0	1	1
V110	1	24.885	75	M	0	0.815972	0	0	10
V112	1	10.666	58	F	0	0.831944	0	0	6

## Sheet: V set 27.7
	Liquid+1,-0	liquid HU MEAN	Path neg0 pos1	property liquid1, solid2	bubble(present1,ab0)	bubblesize (4> 2, <4 1)	bubble size			age	SEX
V1	1	60.396	1	2	1	2	6.8			73	M
V5	1	53.407	1	2	1	2	4.5			65	F
V6	1	79.556	1	2	1	2	8.8			79	M
V7	1	49.13	1	2	1	1	2.9			86	M
V8	1	34.086	1	2	1	2	6.7			26	M
V9	1	56.817	1	2	1	2	6.9			67	M
V10	1	59.577	1	1	0	0				73	M
V11	1	42.228	1	1	0	0				82	F
V12	1	60.673	1	2	0	0				59	F
V13	1	47.181	1	2	0	0				39	F
V14	1	93.755	1	1	0	0				48	M
V16	1	29.975	0	1	0	0				35	F
V23	1	214.046	0	1	0	0				35	M
V30	1	105.47	0	1	1	1	2.4			52	M
V47	1	130.018	0	1	1	1	2.8			48	M
V52	1	36.362	0	1	0	0				81	M
V58	1	109.028	0	1	0	0				54	F
V59	1	29.846	0	1	0	0				47	M
V60	1	29.659	0	1	0	0				70	M
V63	1	31.337	0	1	1	1	3			88	M
V67	1	156.668	0	1	0	0				69	F
V69	1	54.64	0	2	0	0				73	F
V73	1	126.143	0	1	0	0				77	M
V79	1	31.858	0	1	1	2	4.2			79	M
V88	1	177.487	0	2	1	1	3.9			80	M
V92	1	29.535	0	1	0	0				71	M
V95	1	928.613	0	1	0	0				79	M
V96	1	109.484	0	1	1	1	3.5			68	M
V106	1	28.869	0	2	0	0				92	F
V107	1	33.769	0	1	0	0				32	M
